# Supplementary material for: Elucidating the Mechanism of Interactions Between Aminoglycosides and AuNPs: Why the Classical Colorimetric Assay May Falsely Report Aptamer Affinity
Source: Biosensors (Basel). 2026 Jul 17;16(7):388. doi: 10.3390/bios16070388 (PMC13406443; doi:10.3390/bios16070388)
Supplement: Supplementary file 1 [file biosensors-16-00388-s001.zip]

Archive with 1 entries (1 files):
- biosensors-4436834-supplementary.pdf
